# Supplementary material for: Characterization of the XTH Gene Family: New Insight to the Roles in Soybean Flooding Tolerance
Source: Int J Mol Sci. 2018 Sep 11;19(9):2705. doi: 10.3390/ijms19092705 (PMC6164600; doi:10.3390/ijms19092705)
Supplement: Supplementary file 1 [file ijms-19-02705-s001.zip]

Archive with 6 entries (5 files):
- ijms-327328 supplementary/
- ijms-327328 supplementary/Supplementary Figure 1¿CGene structure.pdf
- ijms-327328 supplementary/Supplementary Table 1¿CGene ID.xlsx
- ijms-327328 supplementary/Supplementary Table 2¿CPrimer List for the qRT-PCR experiment.xlsx
- ijms-327328 supplementary/Supplementary Table 3¿CGene duplication pairs.xlsx
- ijms-327328 supplementary/Supplementary Table 4-promoter analysis.xlsx
