# Supplementary material for: Characterization of the XTH Gene Family: New Insight to the Roles in Soybean Flooding Tolerance
Source: Int J Mol Sci. 2018 Sep 11;19(9):2705. doi: 10.3390/ijms19092705 (PMC6164600; doi:10.3390/ijms19092705)
Supplement: Supplementary file 1 [file ijms-19-02705-s001.zip › ijms-327328 supplementary/Supplementary Table 1¿CGene ID.xlsx]

## Sheet: Additional file 1
Supplementary Table 1. Information related to the 61 genes homologous to XTH genes in the soybean genome.
Gene Name	Gene ID V1(Wm.a1v1)	Gene ID V2(Wm.a2v1)	Chromosome location	Number of amino acids
GmXTH1	Glyma01g01770	Glyma.01G013900	Chr01:1327885..1331315 forward	347
GmXTH2	Glyma01g34770	Glyma.01G146000	Chr01:48098614..48101383 forward	289
GmXTH3	Glyma01g40460	Glyma.01G196800	Chr01:53106926..53109093 reverse	296
GmXTH4	Glyma02g07610	Glyma.02G068900	Chr02:6051752..6053558 reverse	309
GmXTH5	Glyma02g45670	Glyma.02G287200	Chr02:46762909..46764121 reverse	283
GmXTH6	Glyma03g34170	Glyma.03G184500	Chr03:39630673..39633343 forward	293
GmXTH7	Glyma05g23170	Glyma.05G109600	Chr05:29118132..29120389 reverse	291
GmXTH8	Glyma05g26960	Glyma.05G138700	Chr05:33111229..33114085 reverse	338
GmXTH9	Glyma05g28310	Glyma.05G150400	Chr05:34429993..34432911 forward	283
GmXTH10	Glyma05g29690	Glyma.05G163900	Chr05:35499719..35501510 forward	296
GmXTH11	Glyma06g45860	Glyma.06G302300	Chr06:49159813..49162435 forward	297
GmXTH12	Glyma07g27990	Glyma.07G174800	Chr07:31522242..31525617 forward	338
GmXTH13	Glyma08g04020	Glyma.08G035900	Chr08:2834075..2835656 reverse	283
GmXTH14	Glyma08g09940	Glyma.08G093900	Chr08:7120694..7123346 reverse	341
GmXTH15	Glyma08g11300	Glyma.08G107300	Chr08:8250677..8253307 forward	283
GmXTH16	Glyma08g12800	Glyma.08G121200	Chr08:9361001..9362978 forward	294
GmXTH17	Glyma08g46450	Glyma.08G350000	Chr08:46406683..46410227 reverse	304
GmXTH18	Glyma09g07070	Glyma.09G062600	Chr09:5956760..5958942 forward	266
GmXTH19	Glyma09g32630	Glyma.09G193500	Chr09:41815464..41817615 forward	289
GmXTH20	Glyma09g34140	Glyma.09G208300	Chr09:43262175..43265580 reverse	269
GmXTH21	Glyma10g06140	Glyma.10G054200	Chr10:4926959..4929801 reverse	296
GmXTH22	Glyma10g39760	Glyma.10G251700	Chr10:47980543..47982939 forward	302
GmXTH23	Glyma10g40040	Glyma.10G254500	Chr10:48164643..48166406 reverse	296
GmXTH24	Glyma11g04820	Glyma.11G044800	Chr11:3311085..3313238 forward	297
GmXTH25	Glyma11g19920	Glyma.11G193600	Chr11:26698651..26701107 reverse	302
GmXTH26	Glyma11g36730	Glyma.11G253900	Chr11:34447365..34449046 forward	276
GmXTH27	Glyma12g08520	Glyma.12G080100	Chr12:6295519..6298314 forward	302
GmXTH28	Glyma12g10960	Glyma.12G101800	Chr12:8998818..9001294 reverse	298
GmXTH29	Glyma12g30200	Glyma.12G178000	Chr12:33738401..33740821 forward	302
GmXTH30	Glyma12g32390	Glyma.12G197600	Chr12:35879106..35881779 forward	296
GmXTH31	Glyma13g01150	Glyma.13G094900	Chr13:21002227..21003811 reverse	285
GmXTH32	Glyma13g01140	Glyma.13G095000	Chr13:21005327..21006774 reverse	287
GmXTH33	Glyma13g01120	Glyma.13G095200	Chr13:21012193..21013754 reverse	285
GmXTH34	Glyma13g01110	Glyma.13G095300	Chr13:21019449..21020899 forward	293
GmXTH35	Glyma13g00280	Glyma.13G103100	Chr13:21818142..21819862 forward	283
GmXTH36	Glyma13g20450	Glyma.13G141200	Chr13:25394285..25397047 reverse	296
GmXTH37	Glyma13g38040	Glyma.13G304400	Chr13:40133247..40135587 reverse	290
GmXTH38	Glyma13g39710	Glyma.13G322500	Chr13:41694373..41696579 reverse	328
GmXTH39	Glyma14g03140	Glyma.14G027700	Chr14:2010502..2012080 forward	288
GmXTH40	Glyma15g18360	Glyma.15G169100	Chr15:15123371..15125651 forward	316
GmXTH41	Glyma16g04950	Glyma.16G045000	Chr16:4272035..4274373 reverse	345
GmXTH42	Glyma16g04960	Glyma.16G045100	Chr16:4276764..4278580 reverse	295
GmXTH43	Glyma16g26630	Glyma.16G150300	Chr16:31069867..31071323 reverse	290
GmXTH44	Glyma17g07220	Glyma.17G064900	Chr17:5020764..5024798 reverse	291
GmXTH45	Glyma17g07240	Glyma.17G065000	Chr17:5028347..5029951 reverse	285
GmXTH46	Glyma17g07250	Glyma.17G065100	Chr17:5032683..5034197 reverse	287
GmXTH47	Glyma17g07260	Glyma.17G065200	Chr17:5038682..5040122 forward	285
GmXTH48	Glyma17g07270	Glyma.17G065300	Chr17:5041276..5042804 forward	292
GmXTH49	Glyma17g07280	Glyma.17G065400	Chr17:5045475..5046951 forward	293
GmXTH50	Glyma17g16890	Glyma.17G157400	Chr17:13439996..13442292 forward	292
GmXTH51	Glyma18g00630	Glyma.18G003200	Chr18:266943..268715 reverse	279
GmXTH52	Glyma18g12690	Glyma.18G106500	Chr18:11926798..11928962 forward	288
GmXTH53	Glyma18g18931	Glyma.18G137500	Chr18:20199831..20202108 reverse	320
GmXTH54	Glyma18g35720	Glyma.18G165700	Chr18:38708433..38711152 forward	289
GmXTH55	Glyma19g28200	Glyma.19G106600	Chr19:35767248..35768821 forward	259
GmXTH56	Glyma19g28220	Glyma.19G106700	Chr19:35786521..35788815 forward	295
GmXTH57	Glyma19g36870	Glyma.19G184900	Chr19:44362160..44364929 forward	293
GmXTH58	Glyma19g41830	Glyma.19G230400	Chr19:48120978..48121737 forward	190
GmXTH59	Glyma20g01520	Glyma.20G012300	Chr20:1031740..1035066 reverse	343
GmXTH60	Glyma20g27380	Glyma.20G137000	Chr20:37656485..37658460 forward	296
GmXTH61	Glyma20g27970	Glyma.20G141800	Chr20:38044644..38047142 reverse	301
Note1: Sequence can be download from Phytozome database (https://phytozome.jgi.doe.gov/pz/portal.html#!info?alias=Org_Gmax).
Note2:Gene ID V1(Wm.a1v1) and Gene ID V2(Wm.a2v1) are different gene annotation version in Glycine max Williams 82.
