# Supplementary material for: Characterization of the XTH Gene Family: New Insight to the Roles in Soybean Flooding Tolerance
Source: Int J Mol Sci. 2018 Sep 11;19(9):2705. doi: 10.3390/ijms19092705 (PMC6164600; doi:10.3390/ijms19092705)
Supplement: Supplementary file 1 [file ijms-19-02705-s001.zip › ijms-327328 supplementary/Supplementary Table 2¿CPrimer List for the qRT-PCR experiment.xlsx]

## Sheet: Additional file 2
Supplementary Table 2. Oligonucleotide primer sequences used in this work.
Primer Ref#	Sequence 5`----3`
GmACT11--qRT-F	ATCTTGACTGAGCGTGGTTATTCC
GmACT11--qRT-R	GCTGGTCCTGGCTGTCTCC
GmXTH9-qRT-F	TTCTGGTGCTGAATATGAGGC
GmXTH9-qRT-R	ACCTTCAGCGTCTACATTCAG
GmXTH10-qRT-F	TGTCCTTCAAACTCAGCTTCC
GmXTH10-qRT-R	TTGCACCCATCTCAGACTTC
GmXTH15-qRT-F	CACCCTTTACAGCATACTACCG
GmXTH15-qRT-R	CAGCCCCAGAATTTGAAATGG
GmXTH16-qRT-F	GGTCCTATGCTCCCTTCAAAG
GmXTH16-qRT-R	CATCCAAATCTTGAGCTTGCC
GmXTH18-qRT-F	TTCAATGCCCTAACCTCTTCC
GmXTH18-qRT-R	TGGGAAACGTCTAATATCAGTGC
GmXTH26-qRT-F	ACCAATTCCTTCTCTGATGCTG
GmXTH26-qRT-R	TGTGGGAATCGCTTAAGATCG
GmXTH35-qRT-F	GCATGGTTGAAACAATCACTGG
GmXTH35-qRT-R	GTAAATCATGTAGTTCTTTTGGACCC
GmXTH34-qRT-F	GACCTCAAACGATTCCCTCAG
GmXTH34-qRT-R	GACAAGCGATGCAGTATAATGG
GmXTH33-qRT-F	ACAACCCTTCCTCTTCCAAC
GmXTH33-qRT-R	CCCTGTGGAAATCTTTGAGTG
GmXTH32-qRT-F	GGACGCATCAAAACCGATTG
GmXTH32-qRT-R	GTTCCAAACACAAGCGTTAGC
GmXTH31-qRT-F	ACAGGAATTGGACGCTACAG
GmXTH31-qRT-R	AGAGATGTTGCATTCTGGAGG
GmXTH40-qRT-F	GGAACGCTGAGGATTGGG
GmXTH40-qRT-R	CTGTAAGAGGCTGTGAATGGG
GmXTH44-qRT-F	TGCCTTCTATGGTTGCCTATG
GmXTH44-qRT-R	AATCTTGCCTCTGCCATCTC
GmXTH45-qRT-F	ACTCAAAGATTTCCACAGGGC
GmXTH45-qRT-R	AGCCGAAAATTGGAGTCTGG
GmXTH46-qRT-F	ATGCAAACACTCCTAGAGCC
GmXTH46-qRT-R	GCACTCAAGCATCGAACAAAA
GmXTH47-qRT-F	TGCAACTCAAACTAGTCCCTG
GmXTH47-qRT-R	TTGGTGTGAAGGATGTATGGG
GmXTH48-qRT-F	CAGGATTTTGACGTAACTTGGG
GmXTH48-qRT-R	TTTGGACTGAAACCCCGAG
GmXTH49-qRT-F	TGGTTCATGGCTTTCACAGG
GmXTH49-qRT-R	AGAGATGTTGCATTCTGGAGG
GmXTH51-qRT-F	TCTTAAGCGATTCCCACAAGG
GmXTH51-qRT-R	AGAATCATAAGACCGACTGACAC
GmADH2-qRT-F	AGCATCCAAGCCATGATCTC
GmADH2-qRT-R	AGGTACCCTTTAGAGTCCTCTC
GmPDC1-qRT-F	ATTCCTCACCCCACATTCAG
GmPDC1-qRT-R	TCCAACCATTACAGGCTTCAC
GmRAP2.12-qRT-F	CTACAGCCCAATAGATCAGGTG
GmRAP2.12-qRT-R	AGTTGCTCGAATGCTCAGAG
AtXTH31-GF	CATGCCATGGATGGCTTTGTCTCTTATCTTTC
AtXTH31-GR	CATGCCATGGCTAACATTCTGGTGTTTGGG
Bar-F	ATGAGCCCAGAACGACGCCC
Bar-R	TCAGATCTCGGTGACGGGCA
AtXTH31-qRT-PCR-F	GCTATATTCCCCACAAGACCG
AtXTH31-qRT-PCR-R	CGGCTTTGATCCTTCCATTTTC
AtXET.170s.1_F	ACCTTTTGATCGTGAATTCCGTACT
AtXET.170s.1_R	AGTGGATTTGTCGAGCCAAAGAG
AtXET.170s.1_P-FAM	ACAACGTCTTGCTCTCTACG-FAM
Lec-F	GCTTCGCCGCTTCCTTC
Lec-R	AAGCCCATCTGCAAGCC
Lec-P-VIC	CTTCACCTTCTATGCCCCT
