# Supplementary material for: Characterization of the XTH Gene Family: New Insight to the Roles in Soybean Flooding Tolerance
Source: Int J Mol Sci. 2018 Sep 11;19(9):2705. doi: 10.3390/ijms19092705 (PMC6164600; doi:10.3390/ijms19092705)
Supplement: Supplementary file 1 [file ijms-19-02705-s001.zip › ijms-327328 supplementary/Supplementary Table 3¿CGene duplication pairs.xlsx]

## Sheet: Additional file 3
Supplementary Table 3. Estimate of the dates of the segmental duplication events of the soybean XTH gene pairs.
Gene Locus 1	Gene Name	Gene Locus 2	Gene Name	Ka	Ks	Ka/Ks	Mya
Glyma.01G013900	XTH1	Glyma.09G208300	XTH20	0.02	0.14	0.142857	11.4754
Glyma.01G146000	XTH2	Glyma.09G193500	XTH19	0.01	0.14	0.0714286	11.4754
Glyma.01G196800	XTH3	Glyma.11G044800	XTH24	0.01	0.08	0.125	6.55738
Glyma.02G068900	XTH4	Glyma.16G150300	XTH43	0.03	0.16	0.1875	13.1148
Glyma.02G287200	XTH5	Glyma.14G027700	XTH39	0.05	0.15	0.333333	12.2951
Glyma.03G184500	XTH6	Glyma.19G184900	XTH57	0.02	0.07	0.285714	5.7377
Glyma.05G109600	XTH7	Glyma.17G157400	XTH50	0.02	0.12	0.166667	9.83607
Glyma.05G138700	XTH8	Glyma.08G093900	XTH14	0.01	0.09	0.111111	7.37705
Glyma.05G150400	XTH9	Glyma.08G107300	XTH15	0.01	0.06	0.166667	4.91803
Glyma.05G163900	XTH10	Glyma.08G121200	XTH16	0.02	0.12	0.166667	9.83607
Glyma.07G174800	XTH12	Glyma.20G012300	XTH59	0.03	0.17	0.176471	13.9344
Glyma.08G093900	XTH14	Glyma.18G106500	XTH52	0.06	0.13	0.461538	10.6557
Glyma.09G062600	XTH18	Glyma.15G169100	XTH40	0.01	0.14	0.0714286	11.4754
Glyma.10G054200	XTH21	Glyma.13G141200	XTH36	0.01	0.07	0.142857	5.7377
Glyma.10G251700	XTH22	Glyma.20G141800	XTH61	0.01	0.18	0.0555556	14.7541
Glyma.10G254500	XTH23	Glyma.20G137000	XTH60	0.02	0.07	0.285714	5.7377
Glyma.11G193600	XTH25	Glyma.12G080100	XTH27	0.01	0.16	0.0625	13.1148
Glyma.11G253900	XTH26	Glyma.18G003200	XTH51	0.02	0.11	0.181818	9.01639
Glyma.12G178000	XTH29	Glyma.13G322500	XTH38	0.02	0.08	0.25	6.55738
Glyma.12G197600	XTH30	Glyma.13G304400	XTH37	0.01	0.13	0.0769231	10.6557
Glyma.13G141200	XTH36	Glyma.19G184900	XTH57	0.07	0.45	0.155556	36.8852
Glyma.16G045000	XTH41	Glyma.19G106600	XTH55	0.1	0.71	0.140845	58.1967
Ka	The number of non-synonymous substitutions per non-synonymous site
Ks	The number of synonymous substitutions per synonymous site
Ka/Ks	is used to estimate the balance between neutral mutations, purifying selection and beneficial mutations acting on a set of homologous protein-coding genes
Mya	Million years ago
