# Supplementary material for: Characterization of the XTH Gene Family: New Insight to the Roles in Soybean Flooding Tolerance
Source: Int J Mol Sci. 2018 Sep 11;19(9):2705. doi: 10.3390/ijms19092705 (PMC6164600; doi:10.3390/ijms19092705)
Supplement: Supplementary file 1 [file ijms-19-02705-s001.zip › ijms-327328 supplementary/Supplementary Table 4-promoter analysis.xlsx]

## Sheet: S000493
Supplementary Table 4. Search for cis-elements in the GmXTH gene promoters.
Gene Name	Gene ID V1	Gene ID V2	S000493 (GTAC) location sites
GmXTH1	Glyma01g01770	Glyma.01G013900	0	22	58
GmXTH2	Glyma01g34770	Glyma.01G146000	45	81
GmXTH3	Glyma01g40460	Glyma.01G196800	25
GmXTH4	Glyma02g07610	Glyma.02G068900	5	43
GmXTH5	Glyma02g45670	Glyma.02G287200	8	18	30	52
GmXTH6	Glyma03g34170	Glyma.03G184500	55	75
GmXTH7	Glyma05g23170	Glyma.05G109600	12	48	86
GmXTH8	Glyma05g26960	Glyma.05G138700	41	80	85
GmXTH9	Glyma05g28310	Glyma.05G150400	83
GmXTH10	Glyma05g29690	Glyma.05G163900	13	19	56	67	72	79	89
GmXTH11	Glyma06g45860	Glyma.06G302300	33	70	80	85	92
GmXTH12	Glyma07g27990	Glyma.07G174800	21	27
GmXTH13	Glyma08g04020	Glyma.08G035900	18	50	90
GmXTH14	Glyma08g09940	Glyma.08G093900	17	56	72	86
GmXTH15	Glyma08g11300	Glyma.08G107300	64	68	77	94
GmXTH16	Glyma08g12800	Glyma.08G121200	4	12
GmXTH17	Glyma08g46450	Glyma.08G350000	94
GmXTH18	Glyma09g07070	Glyma.09G062600	32	65
GmXTH19	Glyma09g32630	Glyma.09G193500	6	17	36	69
GmXTH20	Glyma09g34140	Glyma.09G208300	32
GmXTH21	Glyma10g06140	Glyma.10G054200	0	6	26	32	87
GmXTH22	Glyma10g39760	Glyma.10G251700	3	4	65
GmXTH23	Glyma10g40040	Glyma.10G254500
GmXTH24	Glyma11g04820	Glyma.11G044800	38	52
GmXTH25	Glyma11g19920	Glyma.11G193600	43	45	67	99
GmXTH26	Glyma11g36730	Glyma.11G253900	11	44	49
GmXTH27	Glyma12g08520	Glyma.12G080100	47
GmXTH28	Glyma12g10960	Glyma.12G101800	84
GmXTH29	Glyma12g30200	Glyma.12G178000	8	21	29	63
GmXTH30	Glyma12g32390	Glyma.12G197600	37
GmXTH31	Glyma13g01150	Glyma.13G094900	92
GmXTH32	Glyma13g01140	Glyma.13G095000	28	40	53	95
GmXTH33	Glyma13g01120	Glyma.13G095200	41	97
GmXTH34	Glyma13g01110	Glyma.13G095300	7	10	20	29	80	84
GmXTH35	Glyma13g00280	Glyma.13G103100	4	49
GmXTH36	Glyma13g20450	Glyma.13G141200	0	13
GmXTH37	Glyma13g38040	Glyma.13G304400	16	36	47
GmXTH38	Glyma13g39710	Glyma.13G322500	56
GmXTH39	Glyma14g03140	Glyma.14G027700	3	17	71
GmXTH40	Glyma15g18360	Glyma.15G169100	28	71	77
GmXTH41	Glyma16g04950	Glyma.16G045000	2	12
GmXTH42	Glyma16g04960	Glyma.16G045100	13	45	58	65	66	88	95
GmXTH43	Glyma16g26630	Glyma.16G150300	28	46	68
GmXTH44	Glyma17g07220	Glyma.17G064900	51	54
GmXTH45	Glyma17g07240	Glyma.17G065000	13	66	91
GmXTH46	Glyma17g07250	Glyma.17G065100	4	23	34	55
GmXTH47	Glyma17g07260	Glyma.17G065200	32	43	65
GmXTH48	Glyma17g07270	Glyma.17G065300	49	80	84
GmXTH49	Glyma17g07280	Glyma.17G065400	15	44	45
GmXTH50	Glyma17g16890	Glyma.17G157400	32
GmXTH51	Glyma18g00630	Glyma.18G003200	8	49
GmXTH52	Glyma18g12690	Glyma.18G106500	5	10	27	44	45	74	95
GmXTH53	Glyma18g18931	Glyma.18G137500	12	60	64	67	92
GmXTH54	Glyma18g35720	Glyma.18G165700	9	15	27	30	41	90	92	94
GmXTH55	Glyma19g28200	Glyma.19G106600
GmXTH56	Glyma19g28220	Glyma.19G106700	1
GmXTH57	Glyma19g36870	Glyma.19G184900	28	63
GmXTH58	Glyma19g41830	Glyma.19G230400	47	81
GmXTH59	Glyma20g01520	Glyma.20G012300	45	51	62
GmXTH60	Glyma20g27380	Glyma.20G137000	16	23	36	44	53	63	79	81	97	98
GmXTH61	Glyma20g27970	Glyma.20G141800	63	98
Note:A 2.0 kb length upstream of translation initiation codon ATG were extracted and used for PLACE analysis. The first base of promoter (away from ATG) was named as location site 1.
